# Supplementary material for: Characterization and Identification of Variations in Types of Primary Care Visits Before and During the COVID-19 Pandemic in Catalonia: Big Data Analysis Study
Source: J Med Internet Res. 2021 Sep 14;23(9):e29622. doi: 10.2196/29622 (PMC8767991; doi:10.2196/29622)
Supplement: Multimedia Appendix 1 [file jmir_v23i9e29622_app1.txt]

https://drive.google.com/drive/folders/1s5QuDaPQU2Eow9SOGNGQiADCn3lczrjZ
